# Supplementary material for: Methodological Considerations in Development of UV Imaging for Characterization of Intra-Tumoral Injectables Using cAMP as a Model Substance
Source: Int J Mol Sci. 2022 Mar 25;23(7):3599. doi: 10.3390/ijms23073599 (PMC8998202; doi:10.3390/ijms23073599)
Supplement: Supplementary file 1 [file ijms-23-03599-s001.zip]

Archive with 1 entries (1 files):
- ijms-1602498-supplementary.pdf
